# Supplementary material for: A novel deletion in FLOWERING LOCUS T modulates flowering time in winter oilseed rape
Source: Theor Appl Genet. 2021 Jan 20;134(4):1217–31. doi: 10.1007/s00122-021-03768-4 (PMC7973412; doi:10.1007/s00122-021-03768-4)
Supplement: Supplementary file 1 — Supplementary file1 (XLSX 96kb) [file 122_2021_3768_MOESM1_ESM.xlsx]

## Sheet: Cover
Original Research Article for Theoretical And Applied Genetics
A novel deletion in FLOWERING LOCUS T modulates flowering time in winter oilseed rape
Paul Vollrath, Harmeet S. Chawla, Sarah V. Schiessl, Iulian Gabur, HueyTyng Lee, Rod Snowdon, Christian Obermeier
Department of Plant Breeding, Justus Liebig University, Giessen, Germany
Corresponding author
Christian Obermeier
Email: Christian.obermeier@agrar.uni-giessen.de
Phone: +49 641 9937426
ORCID ID: https://orcid.org/0000-0001-5605-9106

## Sheet: Table S1
Supplementary Table S1 Structure of the DH subpopulations of the multiparental population with the common parent 'Lorenz'
maternal parent	paternal parent	number of DH lines
Adriana	Lorenz	60
Lorenz	Alpaga	60
JN	Lorenz	60
Lorenz	DK Cabernet	60
Lorenz	Galileo	54
King 10	Lorenz	60

## Sheet: Table S2
Supplementary Table S2 List of winter-type inbred lines selected from the ERANET-ASSYST diversity set described in Körber et al. 2012.
ASSYST id	ASSYST name	BnaFT.A02 288 bp deletion allele
BnASSYST_001	Alesi	no deletion
BnASSYST_002	Remy	deletion
BnASSYST_003	Robust	no deletion
BnASSYST_004	Alaska	no deletion
BnASSYST_005	Pirola	no deletion
BnASSYST_006	Adder	no deletion
BnASSYST_007	Milena	deletion
BnASSYST_008	Allure	no deletion
BnASSYST_009	Agalon	deletion
BnASSYST_011	Picasso	deletion
BnASSYST_012	Lord	no deletion
BnASSYST_013	KW3077	deletion
BnASSYST_015	Rapid	no deletion
BnASSYST_016	Boston	deletion
BnASSYST_017	Escort	deletion
BnASSYST_018	Montego	deletion
BnASSYST_020	Pacific	no deletion
BnASSYST_021	Savannah	deletion
BnASSYST_022	Missouri	NA
BnASSYST_023	Manitoba	no deletion
BnASSYST_024	Ladoga	deletion
BnASSYST_025	Atlantic	deletion
BnASSYST_026	Cooper	no deletion
BnASSYST_027	Licapo	no deletion
BnASSYST_029	Idol	no deletion
BnASSYST_030	Vivol	deletion
BnASSYST_032	Lirajet	no deletion
BnASSYST_033	Lisabeth	NA
BnASSYST_034	Lipid	no deletion
BnASSYST_036	Lisek	no deletion
BnASSYST_037	Contact	no deletion
BnASSYST_038	Lion	deletion
BnASSYST_039	OASE	no deletion
BnASSYST_040	Apex	no deletion
BnASSYST_041	Recital	no deletion
BnASSYST_044	Laser	no deletion
BnASSYST_045	Fortis	no deletion
BnASSYST_046	Smart	no deletion
BnASSYST_047	Roxet	no deletion
BnASSYST_048	NK Bravour	no deletion
BnASSYST_049	NK Fair	no deletion
BnASSYST_050	Aviso	no deletion
BnASSYST_052	SWGospel	no deletion
BnASSYST_053	Verona	no deletion
BnASSYST_054	Tenor	deletion
BnASSYST_055	Expert	deletion
BnASSYST_057	Kvintett	no deletion
BnASSYST_058	Falstaff	no deletion
BnASSYST_059	SW_Sinatra	no deletion
BnASSYST_060	Viking	no deletion
BnASSYST_061	Aragon	deletion
BnASSYST_062	Aurum	no deletion
BnASSYST_063	Lorenz	no deletion
BnASSYST_064	Baros	deletion
BnASSYST_065	Rasmus	no deletion
BnASSYST_066	Gefion	no deletion
BnASSYST_067	Nugget	no deletion
BnASSYST_068	Zephir	no deletion
BnASSYST_069	SLM 0413	no deletion
BnASSYST_070	SLM 0512	no deletion
BnASSYST_071	LSF 0519	no deletion
BnASSYST_072	Beluga	deletion
BnASSYST_073	Amor	deletion
BnASSYST_074	Ascona	no deletion
BnASSYST_075	Campari	no deletion
BnASSYST_076	Caramba	deletion
BnASSYST_077	Duell	deletion
BnASSYST_078	Express 617	no deletion
BnASSYST_079	Jessica	no deletion
BnASSYST_080	Orlando	deletion
BnASSYST_081	Pollen	deletion
BnASSYST_082	Prince	no deletion
BnASSYST_083	Wotan	deletion
BnASSYST_084	NK Nemax	no deletion
BnASSYST_085	NK Passion	no deletion
BnASSYST_086	Lilian	no deletion
BnASSYST_087	Barrel	deletion
BnASSYST_088	KW1519	deletion
BnASSYST_112	Mansholt	no deletion
BnASSYST_113	Samourai	no deletion
BnASSYST_114	Sollux	NA
BnASSYST_116	Erox	no deletion
BnASSYST_117	Maplus	deletion
BnASSYST_118	Askari	no deletion
BnASSYST_119	Lirabon	no deletion
BnASSYST_120	Darmor	NA
BnASSYST_121	JetNeuf	NA
BnASSYST_122	Cobra	no deletion
BnASSYST_123	Falcon	no deletion
BnASSYST_124	Mohican	deletion
BnASSYST_125	Flip	no deletion
BnASSYST_126	Zenith	no deletion
BnASSYST_127	Phil	NA
BnASSYST_128	Leopard	no deletion
BnASSYST_129	RESYN-H048	no deletion
BnASSYST_131	Resyn-Gö H226	deletion
BnASSYST_132	Anja	no deletion
BnASSYST_133	Baltia	NA
BnASSYST_134	Bolko	no deletion
BnASSYST_135	Brink	no deletion
BnASSYST_136	Ceres	no deletion
BnASSYST_137	Coriander	no deletion
BnASSYST_139	Dippes	no deletion
BnASSYST_140	Doral	no deletion
BnASSYST_141	Edita	deletion
BnASSYST_142	Erra	no deletion
BnASSYST_143	Gross-Luesewitzer	NA
BnASSYST_144	Gülzower_Ölquell	no deletion
BnASSYST_145	Hokkai 3-Go	deletion
BnASSYST_146	Janpol	deletion
BnASSYST_147	Jantar	no deletion
BnASSYST_149	Krapphauser	NA
BnASSYST_150	Kromerska	NA
BnASSYST_151	Librador	no deletion
BnASSYST_153	Liglory	no deletion
BnASSYST_154	Liporta	no deletion
BnASSYST_155	Lirafit	no deletion
BnASSYST_156	Lirakotta	no deletion
BnASSYST_157	Madora	deletion
BnASSYST_158	Major	no deletion
BnASSYST_159	Markus	no deletion
BnASSYST_160	Matador	no deletion
BnASSYST_162	Moldavia	no deletion
BnASSYST_164	Nemertschanskij 1	no deletion
BnASSYST_165	Norde	no deletion
BnASSYST_166	Panter	no deletion
BnASSYST_167	Quedlinburger Platzfester	no deletion
BnASSYST_170	Skrzeszowicki	no deletion
BnASSYST_171	Skziverskij	no deletion
BnASSYST_172	Slovenska Krajova	no deletion
BnASSYST_174	Sonnengold	no deletion
BnASSYST_175	Start	NA
BnASSYST_176	Trebicska	NA
BnASSYST_178	Vinnickij 15/59	NA
BnASSYST_179	Wolynski	no deletion
BnASSYST_180	V8	no deletion
BnASSYST_181	1012-98	NA
BnASSYST_183	K26-96	deletion
BnASSYST_190	Aphid_Resistent_Rape	no deletion
BnASSYST_200	Samo	NA

## Sheet: Table S3
Supplementary Table S3 Primer sequences for size-polymorphism markers detecting deletions/insertions in 6 flowering time candidate genes from flowering time QTL.
assay name	ID of SV (see Table 3)	SV type	SV length [bp]	chromosome	QTL region	gene ID	SV position	forward primer sequence	reverse primer sequence	binding position of forward primer in Darmor-bzh v4.1	binding position of reverse primer in Darmor-bzh v4.1
P133	SV1	Deletion	373	A02	A02_1	BnaA02g00160D	First intron	AGCCATTAAAAACGAATATTTG	CGTTACCTGTAAGATGTATG	60422	61552
P255	SV2	Deletion	64	A02	A02_1	BnaA02g00910D	Sixth intron	ATCACTCAGTCAGTTTCTAA	ACTGAAATATCTGATAAGTTGAC	350425	350844
P311	SV3	Deletion	1361	A02	A02_2	BnaA02g12130D	Promoter of BnaFT.A02	TCCAGCTCAAGCACGCTTA	ACGAGTTTCGCGTATCCAAA	6364668	6366592
P416	SV4	Deletion	288	A02	A02_2	BnaA02g12130D	Second intron	GAAGAGAACTATCTCTGCACAG	TACGAGCACGATACGATG	6377819	6378615
P513	SV5	Deletion	1313	A02	A02_4	BnaA02g33650D	Fifth intron	TAAGTGCAATTGAGTTTGAC	CCGAGGACACAAAGTGGA	24127354	24128173
P632	SV6	Deletion	35	A02	A02_4	BnaA02g33940D	Third intron	GCTACATGCGATAACTGTAGA	TGATACACTCGTTTGTACAC	24287886	24288553
P732	SV7	Insertion	38	C02	C02_2	BnaC02g03640D	First intron	ATCACATTTGGCGACCAGTTTC	ACGACGAAGATGACGATTCCT	1737967	1738229

## Sheet: Table S4
Supplementary Table S4 QTL positions, trait-associated markers, LOD scores, R² values and their calculated effects for the different environments.
QTL name	chromo- some	LD block start position	LD block end position	60K SNP array marker name	LOD score of highest associating marker						R² of highest associating marker						QTL effect
					Had	Hov	Leu	Nie	Soe	mean values	Had	Hov	Leu	Nie	Soe	mean values	Had	Hov	Leu	Nie	Soe	mean values
A02_1	A02	12.297	364.239	Bn-A02-p2776634	6.51	10.46	5.91	-	6.94	8.19	8.9	12.92	7.36	-	9.43	10.25	0.88	-2.22	-2.51	-	1.44	-1.35
A02_2	A02	6,311,854	6,810,319	Bn-A02-p9607756	4.23	3.85	4.78	3.76	4.3	5.38	5.17	4.66	5.89	4.55	5.26	6.7	-0.47	-1.31	-2.07	-0.6	-1.02	-1
A02_3	A02	22,569,685	23,021,163	Bn-A02-p24928311	-	3.2	4.31	3.03	-	4.29	-	3.83	5.32	3.61	-	5.32	-	-0.67	-1.24	-0.37	-	-0.56
A02_4	A02	24,112,932	24,495,807	Bn-A02-p26398002	-	3.32	5.63	3.61	-	4.28	-	4	7.07	4.41	-	5.3	-	-0.98	-2.05	-0.59	-	-0.79
C02_1	C02	512.169	842.796	Bn-scaff_15714_1-p2995270	-	9.14	6.26	-	4.72	8.41	-	11.44	7.86	-	5.86	10.59	-	-1.36	-1.74	-	-0.63	-0.9
C02_2	C02	1,028,042	1,888,045	Bn-scaff_15714_1-p2330854	-	7.89	4.12	-	3.99	6.97	-	9.88	5.04	-	4.87	8.76	-	-1.48	-1.6	-	-0.68	-0.97
C02_3	C02	3,168,965	3,528,564	Bn-scaff_15714_1-p834319	-	3.3	-	3.66	-	-	-	3.94	-	4.45	-	-	-	-0.9	-	-0.53	-	-
C03_1	C03	2.434	915.986	Bn-scaff_16614_1-p1424702	-	4.18	-	3.21	3.2	3.32	-	5.35	-	4	3.98	4.16	-	-1.08	-	-0.51	-0.66	-0.68
locations:
Had = Hadmersleben
Hov = Hovedissen
Leu = Leutewitz
Nie = Nienstaedt
Soe = Soerup
'-' indicates no significant asssociation

## Sheet: Table S5
Supplementary Table S5 Summary of Oxford Nanopore Technology sequencing results including read numbers, read lengths and quality of the reads for seven parental lines.
	Adriana	Alpaga	JN	DK	Galileo	King 10	Lorenz
total sequencing data [Gb]	32.1	27.5	31.5	34.5	30.7	41.9	51.4
coverage	27x	23x	26x	29x	26x	35x	43x
N50 [kb]	29.3	21.7	23.2	28.7	20.4	28.9	21.3
mean read length [kb]	16.7	8	8.7	12.1	7.7	12.6	6.9
median read length [kb]	11.4	2.9	3.3	4.7	2.9	5.4	2.4
total no. of reads [mio.]	1.9	3.4	3.6	2.9	4	3.3	7.4
max. read length [kb]	271.1	267.6	264.6	283	266	257	342.6
mean Q score	8.6	9.1	9.3	9	9.5	9.3	9.4
median Q score	9.2	9.7	9.9	9.6	10.1	9.8	10

## Sheet: Table S6
Supplementary Table S6 Mapping rates of Oxford Nanopore sequence data after alignment to B. napus reference Darmor-bzh v4.1 and numbers of called SV polymorphic between all 7 parental lines.
	Adriana	Alpaga	JN	DK Cabernet	Galileo	King 10	Lorenz
mapping rate	0.72	0.64	0.63	0.69	0.65	0.69	0.63
no. of SVs	26891	26215	24920	26208	25448	28004	26902
no. of polymorphic deletions	3195	2756	2365	2960	2650	3444	2603
no. of polmorphic insertions	3052	2632	2177	2805	2379	3093	2210

## Sheet: Table S7
Supplementary Table S7 List of all 71 genes with GO terms associated with flowering time from within 8 flowering time QTL. Genes affected by SV are labeled in green.
chromosome	gene ID	start position of gene	end position of gene	QTL name	start position of QTL	end postion of QTL	SV coinciding with gene	gene ontology term
A02	BnaA02g00140D	50115	50759	A02_1	12297	364239	-	P:carpel formation; P:regulation of transcription, DNA-dependent; F:DNA binding; F:protein dimerization activity; F:sequence-specific DNA binding transcription factor activity; P:transmitting tissue development; C:nucleus
A02	BnaA02g00160D	59526	61901	A02_1	12297	364239	ID1687_DEL	F:zinc ion binding; P:regulation of cell cycle; P:DNA mediated transformation; P:regulation of transcription, DNA-dependent; P:histone H3-K27 methylation; F:DNA binding; P:pollen development; F:protein binding; C:chloroplast; P:regulation of DNA replication; F:histone methyltransferase activity (H3-K27 specific); C:nucleus
A02	BnaA02g00170D	63926	64153	A02_1	12297	364239	-	P:floral organ abscission; C:apoplast
A02	BnaA02g00370D	134362	138212	A02_1	12297	364239	-	flowering locus c; P:transcription, DNA-dependent; F:sequence-specific DNA binding transcription factor activity; F:DNA binding; F:protein dimerization activity; C:nucleus; P:regulation of transcription, DNA-dependent
A02	BnaA02g00560D	214038	217822	A02_1	12297	364239	-	P:flower development; P:transcription, DNA-dependent; P:root development; P:cell wall macromolecule metabolic process; P:polarity specification of adaxial/abaxial axis; P:organ growth; P:regulation of transcription, DNA-dependent; P:determination of bilateral symmetry; F:DNA binding; P:auxin mediated signaling pathway involved in phyllotactic patterning; P:leaf phyllotactic patterning; P:organ mo…
A02	BnaA02g00640D	243474	244529	A02_1	12297	364239	-	P:plant-type cell wall modification; C:nucleus; P:pollen tube growth
A02	BnaA02g00900D	346044	347533	A02_1	12297	364239	-	C:nucleolus; P:pollen development
A02	BnaA02g00910D	348287	352041	A02_1	12297	364239	ID1750_DEL	P:regulation of flower development; P:pyrimidine ribonucleotide biosynthetic process; P:endonucleolytic cleavage involved in rRNA processing; F:nucleotide binding; C:nucleus
A02	BnaA02g00920D	352140	353215	A02_1	12297	364239	-	P:response to far red light; P:mRNA export from nucleus; P:gibberellic acid mediated signaling pathway; P:response to red light; P:regulation of photomorphogenesis; P:response to karrikin; P:chromosome organization; F:protein dimerization activity; P:photomorphogenesis; P:positive regulation of anthocyanin metabolic process; P:positive regulation of cell proliferation; P:response to UV-B; F:seque…
A02	BnaA02g00930D	356668	358747	A02_1	12297	364239	-	C:cytosol; F:indolepyruvate decarboxylase activity; P:oxidation-reduction process; P:auxin biosynthetic process; C:Golgi membrane; P:positive regulation of flower development; P:regulation of leaf development; P:inflorescence development; P:regulation of anatomical structure morphogenesis; F:flavin adenine dinucleotide binding; P:cotyledon development; F:NADP binding; C:nucleoplasm; C:chloroplast…
A02	BnaA02g12070D	6317005	6319432	A02_2	6311854	6810319	-	P:regulation of growth; P:oxidation-reduction process; F:receptor serine/threonine kinase binding; P:meristem initiation; P:regulation of flower development; P:floral organ formation; P:leaf morphogenesis; P:meristem maintenance; P:ovule development; P:histone modification; P:phosphorylation; F:kinase activity; P:signal transduction; F:2-alkenal reductase [NAD(P)] activity; P:determination of bil…
A02	BnaA02g12130D	6375936	6379058	A02_2	6311854	6810319	ID2377_DEL	C:cytoplasm; F:phosphatidylethanolamine binding; F:protein binding; P:photoperiodism, flowering; P:positive regulation of flower development; P:regulation of stomatal movement; C:nucleus
A02	BnaA02g12180D	6431812	6433569	A02_2	6311854	6810319	-	P:specification of symmetry; C:nucleoplasm; F:protein binding; P:polarity specification of adaxial/abaxial axis; P:petal development; P:proximal/distal pattern formation
A02	BnaA02g12330D	6525027	6526217	A02_2	6445549	6810319	-	P:gene silencing by RNA; C:chloroplast envelope; P:regulation of cell proliferation; P:regulation of DNA replication; P:cytokinesis by cell plate formation; P:histone H3-K9 methylation; P:actin nucleation; P:DNA replication initiation; F:heme binding; P:toxin catabolic process; P:regulation of G2/M transition of mitotic cell cycle; P:spindle assembly; P:chromatin silencing; C:cytosol; C:microtubu…
A02	BnaA02g12450D	6678683	6681009	A02_2	6445549	6810319	-	P:pollen sperm cell differentiation; F:protein binding
A02	BnaA02g12460D	6681078	6684898	A02_2	6445549	6810319	-	P:pollen sperm cell differentiation; F:protein binding
A02	BnaA02g12480D	6692739	6695340	A02_2	6445549	6810319	-	P:leaf senescence; P:myo-inositol hexakisphosphate biosynthetic process; P:cellular response to oxidative stress; C:chloroplast; P:reactive oxygen species metabolic process; P:vegetative to reproductive phase transition of meristem
A02	BnaA02g12590D	6765542	6765838	A02_2	6445549	6810319	-	P:pollen exine formation; F:lipid binding; P:lipid transport; P:positive regulation of transcription, DNA-dependent
A02	BnaA02g31390D	22652388	22659469	A02_3	22569685	23021163	-	C:cytosol; P:histone lysine methylation; P:protein import into nucleus; P:regulation of flower development; P:photomorphogenesis; P:primary shoot apical meristem specification; P:cullin deneddylation; F:protein binding; P:G2 phase of mitotic cell cycle
A02	BnaA02g31530D	22757933	22761194	A02_3	22569685	23021163	-	P:protein phosphorylation; P:carpel development; F:protein serine/threonine kinase activity; F:ATP binding; F:protein tyrosine kinase activity; P:response to molecule of fungal origin; P:specification of floral organ identity; P:actin filament-based movement; P:response to stress
A02	BnaA02g31700D	22836101	22836448	A02_3	22569685	23021163	-	P:pollen tube growth
A02	BnaA02g33650D	24126454	24130321	A02_4	24112932	24495807	ID3550_DEL	P:response to wounding; F:zinc ion binding; P:response to hydrogen peroxide; F:histone acetyltransferase activity; F:transcription cofactor activity; P:auxin mediated signaling pathway; P:regulation of transcription, DNA-dependent; P:response to salt stress; P:response to jasmonic acid stimulus; C:cytoplasm; P:response to salicylic acid stimulus; P:positive regulation of telomerase activity; P:su…
A02	BnaA02g33720D	24177605	24179557	A02_4	24112932	24495807	-	C:vacuolar membrane; P:response to misfolded protein; P:photorespiration; F:protein binding; P:water transport; P:starch biosynthetic process; P:response to salt stress; F:transferase activity; P:proteasome core complex assembly; C:chloroplast; P:hyperosmotic response; P:ubiquitin-dependent protein catabolic process; F:carbonate dehydratase activity; P:Golgi organization; C:mitochondrial respirat…
A02	BnaA02g33770D	24201546	24204724	A02_4	24112932	24495807	-	F:transition metal ion binding; C:plasma membrane; P:cellular transition metal ion homeostasis; P:virus induced gene silencing; P:metal ion transport; P:vegetative phase change
A02	BnaA02g33940D	24285512	24288987	A02_4	24112932	24495807	ID3569_DEL	C:chromatin; F:guanyl-nucleotide exchange factor activity; P:response to UV-B; F:chromatin binding; P:entrainment of circadian clock; C:nucleus; C:cytosol; P:glucose catabolic process
A02	BnaA02g33960D	24298229	24303756	A02_4	24112932	24495807	-	P:gene silencing by RNA; F:DNA topoisomerase type I activity; P:regulation of DNA replication; F:zinc ion binding; P:histone H3-K9 methylation; P:DNA replication initiation; P:DNA unwinding involved in DNA replication; P:resolution of meiotic recombination intermediates; P:sepal formation; P:DNA topological change; P:chromatin silencing; P:DNA methylation; C:chromosome; P:mitosis; P:regulation of…
A02	BnaA02g34000D	24318893	24321234	A02_4	24112932	24495807	-	P:root hair elongation; P:negative regulation of transcription, DNA-dependent; P:embryo development ending in seed dormancy; P:response to water deprivation; P:abscisic acid mediated signaling pathway; P:photoperiodism, flowering; F:3'(2'),5'-bisphosphate nucleotidase activity; P:ovule development; P:miRNA catabolic process; P:response to endoplasmic reticulum stress; P:second-messenger-mediated …
A02	BnaA02g34040D	24331825	24339034	A02_4	24112932	24495807	-	P:root hair cell tip growth; C:cytosol; C:cytoplasmic vesicle membrane; F:Rab GTPase binding; P:phosphatidylinositol-mediated signaling; F:1-phosphatidylinositol 4-kinase activity; P:phosphatidylinositol biosynthetic process; C:root hair tip; F:protein histidine kinase binding; P:pollen tube growth; P:phosphatidylinositol phosphorylation; C:nucleus
A02	BnaA02g34120D	24398485	24399399	A02_4	24112932	24495807	-	C:cytosol; P:lipid metabolic process; F:lipase activity; C:plasmodesma; P:pollen exine formation; F:transferase activity, transferring acyl groups; C:plant-type cell wall; P:sexual reproduction; F:carboxylesterase activity; P:response to arsenic-containing substance; C:extracellular region; P:defense response to fungus; C:membrane; C:Golgi apparatus
A02	BnaA02g34190D	24430228	24431490	A02_4	24112932	24495807	-	C:cytoplasm; P:protein folding; F:protein binding; P:regulation of flower development; C:nucleus
A02	BnaA02g34240D	24449296	24451043	A02_4	24112932	24495807	-	P:pollen exine formation
A02	BnaA02g34320D	24488842	24491170	A02_4	24112932	24495807	-	P:plant-type cell wall modification; P:pollen tube growth
C02	BnaC02g02300D	1032863	1033527	C02_2	1028042	1888045	-	P:regulation of transcription, DNA-dependent; P:transcription, DNA-dependent; C:nucleus; F:sequence-specific DNA binding transcription factor activity; F:DNA binding; P:response to UV-B; P:response to hydrogen peroxide; P:response to water deprivation; P:response to heat; F:protein binding; P:protein folding; P:heat acclimation; P:response to chitin; P:response to high light intensity; P:pollen d…
C02	BnaC02g02310D	1033619	1034637	C02_2	1028042	1888045	-	P:regulation of transcription, DNA-dependent; P:transcription, DNA-dependent; C:nucleus; F:sequence-specific DNA binding transcription factor activity; F:DNA binding; P:response to UV-B; P:response to hydrogen peroxide; P:response to water deprivation; P:response to heat; F:protein binding; P:protein folding; P:heat acclimation; P:response to chitin; P:response to high light intensity; P:pollen d…
C02	BnaC02g02720D	1203129	1203518	C02_2	1028042	1888045	-	P:DNA endoreduplication; P:brassinosteroid biosynthetic process; F:cyclin-dependent protein serine/threonine kinase inhibitor activity; P:negative regulation of cyclin-dependent protein serine/threonine kinase activity; P:trichome differentiation; F:protein binding; P:negative regulation of mitosis; C:nucleus; P:positive regulation of DNA endoreduplication; P:sepal giant cell development
C02	BnaC02g02900D	1320757	1321835	C02_2	1028042	1888045	-	C:vesicle; P:response to sucrose stimulus; C:vacuole; F:phosphatidylethanolamine binding; C:cytoplasm; P:protein targeting to vacuole; P:inflorescence development; P:negative regulation of flower development; P:negative regulation of cell aging; P:regulation of timing of transition from vegetative to reproductive phase; C:plasma membrane; C:plastid; C:nucleus; P:photoperiodism, flowering; P:regul…
C02	BnaC02g03140D	1465656	1467068	C02_2	1028042	1888045	-	P:ovule development; C:thylakoid lumen; P:iron-sulfur cluster assembly; P:rRNA processing; P:isopentenyl diphosphate biosynthetic process, methylerythritol 4-phosphate pathway; P:thylakoid membrane organization; P:embryo development ending in seed dormancy; C:thylakoid; F:molecular_function; P:pentose-phosphate shunt; P:chlorophyll biosynthetic process; C:chloroplast thylakoid lumen; P:vegetative…
C02	BnaC02g03470D	1653320	1656934	C02_2	1028042	1888045	-	F:phosphorelay response regulator activity; P:phosphorelay signal transduction system; P:intracellular signal transduction; C:mitochondrion; P:regulation of circadian rhythm; P:response to temperature stimulus; F:DNA binding; P:long-day photoperiodism, flowering; P:negative regulation of transcription, DNA-dependent; P:red or far-red light signaling pathway; C:nucleus; F:protein binding
C02	BnaC02g03540D	1680287	1683441	C02_2	1028042	1888045	-	C:heterotrimeric G-protein complex; F:signal transducer activity; P:pollen tube development; P:signal transduction; P:cellular process involved in reproduction; F:protein binding
C02	BnaC02g03640D	1735436	1738924	C02_2	1028042	1888045	ID23305_INS	P:maintenance of floral meristem identity; P:methylation-dependent chromatin silencing; P:cell-cell signaling; P:organ formation; F:protein binding; P:fruit development; P:polarity specification of adaxial/abaxial axis; P:floral whorl morphogenesis; P:maintenance of inflorescence meristem identity; P:determination of bilateral symmetry; C:cytosol; P:xylem and phloem pattern formation; P:DNA methy…
C02	BnaC02g03650D	1747091	1749618	C02_2	1028042	1888045	-	P:response to copper ion; F:copper ion binding; P:cellular response to iron ion starvation; F:hydroquinone:oxygen oxidoreductase activity; P:nitrate transport; P:response to nitrate; P:iron ion transport; C:apoplast; P:vegetative to reproductive phase transition of meristem; P:lignin catabolic process; P:oxidation-reduction process
C02	BnaC02g03680D	1757896	1759095	C02_2	1028042	1888045	-	P:multidimensional cell growth; P:root hair elongation; P:polysaccharide biosynthetic process; P:cell tip growth; P:cell wall organization; P:photoperiodism, flowering; P:auxin polar transport; P:regulation of cell size; P:anthocyanin accumulation in tissues in response to UV light; P:cysteine biosynthetic process; F:carbohydrate binding; P:pattern specification process
C02	BnaC02g03750D	1807941	1810279	C02_2	1028042	1888045	-	P:carpel development; C:plasmodesma; P:anthocyanin accumulation in tissues in response to UV light; P:vernalization response
C02	BnaC02g06090D	3205945	3208255	C02_3	3168965	3528564	-	P:cytokinesis by cell plate formation; P:anaphase; P:gene silencing; P:regulation of flower development; P:DNA replication; P:histone H3-K9 methylation; P:microtubule cytoskeleton organization; P:cell proliferation; P:DNA methylation; C:spindle; C:microtubule; P:mitosis
C02	BnaC02g06100D	3208487	3218215	C02_3	3168965	3528564	-	P:protein desumoylation; P:regulation of cell differentiation; F:zinc ion binding; P:seed maturation; P:regulation of chromosome organization; P:meiotic sister chromatid cohesion; P:embryonic pattern specification; P:centromere complex assembly; P:primary shoot apical meristem specification; P:cell division; P:vegetative to reproductive phase transition of meristem; P:meiotic DNA double-strand br…
C02	BnaC02g06160D	3284710	3286789	C02_3	3168965	3528564	-	C:cell wall; P:UDP-L-arabinose metabolic process; P:response to salt stress; C:Golgi trans cisterna; P:cellulose biosynthetic process; C:plasmodesma; P:cell wall organization; F:UDP-arabinopyranose mutase activity; F:glycogenin glucosyltransferase activity; C:vacuolar membrane; F:cellulose synthase (UDP-forming) activity; P:pollen development; F:protein binding; C:extracellular region; P:plant-ty…
C02	BnaC02g06200D	3311957	3317546	C02_3	3168965	3528564	-	F:DNA-directed RNA polymerase activity; C:mitochondrion; C:thylakoid membrane; F:DNA binding; P:ovule development; P:pollen tube growth; P:transcription, DNA-dependent; C:chloroplast; P:embryo development ending in seed dormancy
C02	BnaC02g06480D	3472606	3472941	C02_3	3168965	3528564	-	C:cytosol; F:mRNA binding; P:negative regulation of flower development; F:nucleotide binding; P:methylation-dependent chromatin silencing; P:nuclear-transcribed mRNA catabolic process, nonsense-mediated decay; C:nucleus; P:RNA interference
C03	BnaC03g00040D	11073	14784	C03_1	2434	915986	-	P:response to jasmonic acid stimulus; P:response to gibberellin stimulus; P:response to salt stress; F:transcription regulatory region DNA binding; P:response to cold; P:response to salicylic acid stimulus; P:negative regulation of sequence-specific DNA binding transcription factor activity; P:negative regulation of circadian rhythm; P:response to auxin stimulus; P:long-day photoperiodism, flower…
C03	BnaC03g00100D	78653	80414	C03_1	2434	915986	-	F:alditol:NADP+ 1-oxidoreductase activity; P:vernalization response; P:photoperiodism, flowering; F:nucleotide binding; P:oxidation-reduction process
C03	BnaC03g00160D	104300	106079	C03_1	2434	915986	-	F:ferric iron binding; P:oxidation-reduction process; P:response to cold; P:response to iron ion; P:flower development; F:ferroxidase activity; P:cellular iron ion homeostasis; P:response to bacterium; P:iron ion transport; C:chloroplast thylakoid membrane; P:leaf development; C:chloroplast stroma; P:response to zinc ion; P:photosynthesis; P:response to hydrogen peroxide
C03	BnaC03g00410D	195827	197374	C03_1	2434	915986	-	P:floral organ abscission; P:flower morphogenesis; P:proximal/distal pattern formation
C03	BnaC03g00460D	214438	215505	C03_1	2434	915986	-	P:cellular developmental process; P:primary metabolic process; P:cell growth; P:photoperiodism, flowering; P:biosynthetic process; P:developmental growth involved in morphogenesis; P:root morphogenesis; P:regulation of hormone levels; P:cellular component organization; F:carbohydrate binding
C03	BnaC03g00480D	229247	232215	C03_1	2434	915986	-	P:response to copper ion; F:copper ion binding; P:cellular response to iron ion starvation; F:hydroquinone:oxygen oxidoreductase activity; P:nitrate transport; P:response to nitrate; P:iron ion transport; C:apoplast; P:vegetative to reproductive phase transition of meristem; P:lignin catabolic process; P:oxidation-reduction process
C03	BnaC03g00490D	235782	239591	C03_1	2434	915986	-	P:response to copper ion; F:copper ion binding; P:cellular response to iron ion starvation; F:hydroquinone:oxygen oxidoreductase activity; P:nitrate transport; P:response to nitrate; P:iron ion transport; C:apoplast; P:vegetative to reproductive phase transition of meristem; P:lignin catabolic process; P:oxidation-reduction process
C03	BnaC03g00520D	265933	269257	C03_1	2434	915986	-	P:maintenance of floral meristem identity; P:methylation-dependent chromatin silencing; P:cell-cell signaling; P:organ formation; F:protein binding; P:fruit development; P:polarity specification of adaxial/abaxial axis; P:floral whorl morphogenesis; P:maintenance of inflorescence meristem identity; P:determination of bilateral symmetry; C:cytosol; P:xylem and phloem pattern formation; P:DNA methy…
C03	BnaC03g00700D	343727	346590	C03_1	2434	915986	-	F:microtubule motor activity; P:DNA repair; P:regulation of G2/M transition of mitotic cell cycle; C:microtubule; P:regulation of flower development; P:floral organ formation; F:DNA binding; F:ATP binding; P:microtubule-based movement; P:histone modification; C:chloroplast; P:regulation of DNA replication
C03	BnaC03g00730D	356366	361885	C03_1	2434	915986	-	P:response to salt stress; C:integral to membrane; P:pollen sperm cell differentiation; P:leaf development; F:glucosyltransferase activity; C:endoplasmic reticulum; P:protein N-linked glycosylation
C03	BnaC03g00750D	370955	374287	C03_1	2434	915986	-	C:heterotrimeric G-protein complex; F:signal transducer activity; P:pollen tube development; P:signal transduction; P:cellular process involved in reproduction
C03	BnaC03g00890D	425179	427495	C03_1	2434	915986	-	C:cytosol; F:zinc ion binding; F:nucleic acid binding; P:photoperiodism, flowering; P:spliceosomal complex assembly; C:nuclear speck; F:nucleotide binding
C03	BnaC03g00940D	446657	448945	C03_1	2434	915986	-	P:response to jasmonic acid stimulus; P:response to gibberellin stimulus; P:response to salt stress; P:regulation of transcription, DNA-dependent; P:response to salicylic acid stimulus; P:circadian regulation of gene expression; F:DNA binding; P:response to auxin stimulus; P:histone H3 acetylation; P:long-day photoperiodism, flowering; P:response to abscisic acid stimulus; F:sequence-specific DNA…
C03	BnaC03g01160D	530234	533918	C03_1	2434	915986	-	F:microtubule-severing ATPase activity; C:cytosolic ribosome; C:phragmoplast; P:phosphorylation; P:cell division; P:defense response to bacterium; C:cell wall; C:Golgi apparatus; C:nucleolus; P:pollen germination; C:spindle; C:nuclear envelope; P:protein glycosylation; F:identical protein binding; P:response to cadmium ion; C:plasmodesma; C:plasma membrane; F:ATP binding; P:pollen tube growth; P:…
C03	BnaC03g01320D	582751	583182	C03_1	2434	915986	-	P:pollen-pistil interaction
C03	BnaC03g01330D	585088	585402	C03_1	2434	915986	-	F:molecular_function; P:biological_process; P:pollen-pistil interaction
C03	BnaC03g01370D	625460	628337	C03_1	2434	915986	-	P:negative regulation of organ growth; P:polarity specification of adaxial/abaxial axis; P:response to chitin; P:regulation of transcription, DNA-dependent; P:regulation of meristem growth; P:sepal formation; P:perianth development; P:determination of bilateral symmetry; P:establishment of petal orientation; P:xylem and phloem pattern formation; P:polar nucleus fusion; P:petal formation; F:DNA bi…
C03	BnaC03g01380D	630008	635190	C03_1	2434	915986	-	P:regulation of post-embryonic root development; P:response to fructose stimulus; P:response to sucrose stimulus; F:protein binding; F:protein serine/threonine/tyrosine kinase activity; F:protein tyrosine kinase activity; C:endoplasmic reticulum membrane; P:protein autophosphorylation; P:regulation of timing of transition from vegetative to reproductive phase; P:sugar mediated signaling pathway; …
C03	BnaC03g01400D	650073	650285	C03_1	2434	915986	-	P:methylglyoxal catabolic process to D-lactate; F:transferase activity, transferring glycosyl groups; P:photoperiodism, flowering; P:biosynthetic process
C03	BnaC03g01410D	657391	658873	C03_1	2434	915986	-	P:regulation of timing of transition from vegetative to reproductive phase; P:leaf morphogenesis; P:floral meristem determinacy; P:bract formation; P:stamen development; F:sequence-specific DNA binding transcription factor activity; P:positive regulation of transcription, DNA-dependent; F:transcription regulatory region sequence-specific DNA binding; C:nucleus
C03	BnaC03g01440D	673349	674628	C03_1	2434	915986	-	F:phosphatidylethanolamine binding; F:transcription cofactor activity; P:response to sucrose stimulus; P:negative regulation of flower development; P:regulation of timing of transition from vegetative to reproductive phase; P:protein targeting to vacuole; P:negative regulation of cell aging; P:photoperiodism, flowering; C:plastid; P:inflorescence development; C:vesicle; C:vacuole; C:nucleus; C:pl…
C03	BnaC03g01460D	679263	679697	C03_1	2434	915986	-	P:regulation of flower development; P:regulation of nitric oxide metabolic process; F:calcium ion binding
C03	BnaC03g01680D	802042	803553	C03_1	2434	915986	-	P:pollen tube development; P:vernalization response; C:mitochondrion; P:flower development; F:oxidoreductase activity, acting on paired donors, with incorporation or reduction of molecular oxygen; F:electron carrier activity; P:cutin biosynthetic process; F:oxygen binding; F:heme binding; P:fatty acid oxidation; P:double fertilization forming a zygote and endosperm; F:fatty acid in-chain hydroxyl…

## Sheet: Table S8
Supplementary Table S8 Alleles of the 288 bp deletion in BnaFT.A02 for the complete multiparental population.
accession ID	allele
LoxAd285	deletion
LoxAd286	deletion
LoxAd287	deletion
LoxAd288	deletion
LoxAd289	deletion
LoxAd290	deletion
LoxAd291	deletion
LoxAd292	deletion
LoxAd293	deletion
LoxAd294	deletion
LoxAd295	deletion
LoxAd296	deletion
LoxAd297	no deletion
LoxAd298	deletion
LoxAd299	deletion
LoxAd300	deletion
LoxAd301	no deletion
LoxAd302	deletion
LoxAd303	deletion
LoxAd304	no deletion
LoxAd305	deletion
LoxAd306	no deletion
LoxAd307	deletion
LoxAd308	no deletion
LoxAd309	deletion
LoxAd310	deletion
LoxAd311	no deletion
LoxAd312	deletion
LoxAd313	deletion
LoxAd314	no deletion
LoxAd315	no deletion
LoxAd316	deletion
LoxAd317	deletion
LoxAd318	no deletion
LoxAd319	no deletion
LoxAd320	deletion
LoxAd321	no deletion
LoxAd322	deletion
LoxAd323	deletion
LoxAd324	deletion
LoxAd325	deletion
LoxAd326	no deletion
LoxAd327	no deletion
LoxAd328	deletion
LoxAd329	no deletion
LoxAd330	no deletion
LoxAd331	deletion
LoxAd332	deletion
LoxAd333	no deletion
LoxAd334	deletion
LoxAd371	deletion
LoxAd372	deletion
LoxAd373	deletion
LoxAd374	deletion
LoxAd375	deletion
LoxAd381	deletion
LoxAd382	deletion
LoxAd383	deletion
LoxAd384	deletion
LoxAd385	no deletion
LoxAl001	no deletion
LoxAl002	no deletion
LoxAl003	no deletion
LoxAl004	no deletion
LoxAl005	no deletion
LoxAl006	no deletion
LoxAl007	no deletion
LoxAl008	no deletion
LoxAl009	no deletion
LoxAl010	no deletion
LoxAl011	no deletion
LoxAl012	no deletion
LoxAl013	no deletion
LoxAl014	no deletion
LoxAl015	no deletion
LoxAl016	no deletion
LoxAl017	no deletion
LoxAl018	no deletion
LoxAl019	no deletion
LoxAl020	no deletion
LoxAl021	no deletion
LoxAl022	no deletion
LoxAl023	no deletion
LoxAl024	no deletion
LoxAl025	no deletion
LoxAl026	no deletion
LoxAl027	no deletion
LoxAl028	no deletion
LoxAl029	no deletion
LoxAl030	no deletion
LoxAl031	no deletion
LoxAl032	no deletion
LoxAl033	no deletion
LoxAl034	no deletion
LoxAl035	no deletion
LoxAl036	no deletion
LoxAl037	no deletion
LoxAl038	no deletion
LoxAl039	no deletion
LoxAl040	no deletion
LoxAl041	no deletion
LoxAl042	no deletion
LoxAl043	no deletion
LoxAl044	no deletion
LoxAl045	no deletion
LoxAl046	no deletion
LoxAl047	no deletion
LoxAl048	no deletion
LoxAl049	no deletion
LoxAl050	no deletion
LoxAl051	no deletion
LoxAl052	no deletion
LoxAl053	no deletion
LoxAl054	no deletion
LoxAl055	no deletion
LoxAl056	no deletion
LoxAl057	no deletion
LoxAl058	no deletion
LoxAl059	no deletion
LoxAl060	no deletion
LoxJN175	no deletion
LoxJN176	no deletion
LoxJN177	deletion
LoxJN178	no deletion
LoxJN179	no deletion
LoxJN180	deletion
LoxJN181	deletion
LoxJN182	deletion
LoxJN183	no deletion
LoxJN184	deletion
LoxJN185	deletion
LoxJN186	no deletion
LoxJN187	deletion
LoxJN188	no deletion
LoxJN189	no deletion
LoxJN190	no deletion
LoxJN191	deletion
LoxJN192	deletion
LoxJN193	deletion
LoxJN194	deletion
LoxJN195	deletion
LoxJN196	no deletion
LoxJN197	no deletion
LoxJN198	no deletion
LoxJN199	no deletion
LoxJN200	no deletion
LoxJN201	no deletion
LoxJN202	no deletion
LoxJN203	deletion
LoxJN204	deletion
LoxJN205	no deletion
LoxJN206	no deletion
LoxJN207	deletion
LoxJN208	no deletion
LoxJN209	deletion
LoxJN210	deletion
LoxJN211	no deletion
LoxJN212	no deletion
LoxJN213	deletion
LoxJN214	deletion
LoxJN215	no deletion
LoxJN216	deletion
LoxJN217	no deletion
LoxJN218	no deletion
LoxJN219	deletion
LoxJN220	deletion
LoxJN221	deletion
LoxJN222	deletion
LoxJN223	no deletion
LoxJN224	deletion
LoxJN225	deletion
LoxJN226	no deletion
LoxJN227	deletion
LoxJN228	no deletion
LoxJN229	no deletion
LoxJN386	deletion
LoxJN387	deletion
LoxJN388	deletion
LoxJN389	no deletion
LoxJN390	deletion
LoxDK061	no deletion
LoxDK062	no deletion
LoxDK063	no deletion
LoxDK064	no deletion
LoxDK065	no deletion
LoxDK066	no deletion
LoxDK067	no deletion
LoxDK068	no deletion
LoxDK069	no deletion
LoxDK070	no deletion
LoxDK071	no deletion
LoxDK072	no deletion
LoxDK073	no deletion
LoxDK074	no deletion
LoxDK075	no deletion
LoxDK076	no deletion
LoxDK077	no deletion
LoxDK078	no deletion
LoxDK079	no deletion
LoxDK080	no deletion
LoxDK081	no deletion
LoxDK082	no deletion
LoxDK083	no deletion
LoxDK084	no deletion
LoxDK085	no deletion
LoxDK086	no deletion
LoxDK087	no deletion
LoxDK088	no deletion
LoxDK089	no deletion
LoxDK090	no deletion
LoxDK091	no deletion
LoxDK092	no deletion
LoxDK093	no deletion
LoxDK094	no deletion
LoxDK095	no deletion
LoxDK096	no deletion
LoxDK097	no deletion
LoxDK098	no deletion
LoxDK099	no deletion
LoxDK100	no deletion
LoxDK101	no deletion
LoxDK102	no deletion
LoxDK103	no deletion
LoxDK104	no deletion
LoxDK105	no deletion
LoxDK106	no deletion
LoxDK107	no deletion
LoxDK108	no deletion
LoxDK109	no deletion
LoxDK110	no deletion
LoxDK111	no deletion
LoxDK112	no deletion
LoxDK113	no deletion
LoxDK114	no deletion
LoxDK115	no deletion
LoxDK116	no deletion
LoxDK117	no deletion
LoxDK118	no deletion
LoxDK119	no deletion
LoxDK120	no deletion
LoxGa121	no deletion
LoxGa122	no deletion
LoxGa123	deletion
LoxGa124	no deletion
LoxGa125	no deletion
LoxGa126	no deletion
LoxGa127	no deletion
LoxGa128	deletion
LoxGa129	deletion
LoxGa130	no deletion
LoxGa131	no deletion
LoxGa132	no deletion
LoxGa133	deletion
LoxGa134	deletion
LoxGa135	deletion
LoxGa136	deletion
LoxGa137	no deletion
LoxGa138	no deletion
LoxGa139	deletion
LoxGa140	no deletion
LoxGa141	deletion
LoxGa142	no deletion
LoxGa143	no deletion
LoxGa144	no deletion
LoxGa145	deletion
LoxGa146	no deletion
LoxGa147	no deletion
LoxGa148	deletion
LoxGa149	deletion
LoxGa150	no deletion
LoxGa151	deletion
LoxGa152	deletion
LoxGa153	deletion
LoxGa154	deletion
LoxGa155	deletion
LoxGa156	deletion
LoxGa157	no deletion
LoxGa158	deletion
LoxGa159	deletion
LoxGa160	no deletion
LoxGa161	no deletion
LoxGa162	deletion
LoxGa163	deletion
LoxGa164	no deletion
LoxGa165	deletion
LoxGa166	deletion
LoxGa167	deletion
LoxGa168	deletion
LoxGa169	no deletion
LoxGa170	no deletion
LoxGa171	deletion
LoxGa172	no deletion
LoxGa173	deletion
LoxGa174	deletion
LoxKi230	no deletion
LoxKi231	no deletion
LoxKi232	no deletion
LoxKi233	no deletion
LoxKi234	no deletion
LoxKi235	no deletion
LoxKi236	no deletion
LoxKi237	no deletion
LoxKi238	no deletion
LoxKi239	no deletion
LoxKi240	no deletion
LoxKi241	no deletion
LoxKi242	no deletion
LoxKi243	no deletion
LoxKi244	no deletion
LoxKi245	no deletion
LoxKi246	no deletion
LoxKi247	no deletion
LoxKi248	no deletion
LoxKi249	no deletion
LoxKi250	no deletion
LoxKi251	no deletion
LoxKi252	no deletion
LoxKi253	no deletion
LoxKi254	no deletion
LoxKi255	no deletion
LoxKi256	no deletion
LoxKi257	no deletion
LoxKi258	no deletion
LoxKi259	no deletion
LoxKi260	no deletion
LoxKi261	no deletion
LoxKi262	no deletion
LoxKi263	no deletion
LoxKi264	no deletion
LoxKi265	no deletion
LoxKi266	no deletion
LoxKi267	no deletion
LoxKi268	no deletion
LoxKi269	no deletion
LoxKi270	no deletion
LoxKi271	no deletion
LoxKi272	no deletion
LoxKi273	no deletion
LoxKi274	no deletion
LoxKi275	no deletion
LoxKi276	no deletion
LoxKi277	no deletion
LoxKi278	no deletion
LoxKi279	no deletion
LoxKi280	no deletion
LoxKi281	no deletion
LoxKi282	no deletion
LoxKi283	no deletion
LoxKi284	no deletion
LoxKi376	no deletion
LoxKi377	no deletion
LoxKi378	no deletion
LoxKi379	no deletion
LoxKi380	no deletion

## Sheet: Table S9
Supplementary Table S9 Predicted Transcription factor binding sites within a 288 bp sequence region in BnaFT.A02 analyzed with JASPAR.
name	NCBI gene description	Arabidopsis locus tag	JASPAR Matrix ID	relative score	start position in FT sequence	end position in FT sequence	strand	sequence
RVE7	Homeodomain-like superfamily protein	AT1G18330	MA1680.1	0.873415	2215	2228	+	TGTAAAAATCTTAT
RVE5	Homeodomain-like superfamily protein	AT4G01280	MA1190.1	0.877349	2215	2225	-	AGATTTTTACA
CCA1	circadian clock associated 1	AT2G46830	MA0972.1	0.915419	2218	2225	+	AAAAATCT
RVE1	Homeodomain-like superfamily protein	AT5G17300	MA1184.1	0.853503	2214	2227	+	TTGTAAAAATCTTA
SEP3	K-box region and MADS-box transcription factor family protein	AT1G24260	MA0563.1	0.883634	2204	2214	-	ACCATTTTTTG
SOC1	MADS-box protein SOC1-like	AT2G45660	MA0554.1	0.835256	2193	2207	-	TTTGTCTGTTTTTGC
RVE6	Homeodomain-like superfamily protein	AT5G52660	MA1183.1	0.851939	2215	2225	-	AGATTTTTACA
AGL3	K-box region and MADS-box transcription factor family protein	AT2G03710	MA0001.1	0.87719	2204	2213	+	CAAAAAATGG
LHY1	Homeodomain-like superfamily protein	AT1G01060	MA1185.1	0.854236	2216	2225	-	AGATTTTTAC
SPL8	squamosa promoter binding protein-like 8	AT1G02065	MA0578.1	0.854191	2294	2309	-	TAGTCTGTAGAATTTT
SEP3	K-box region and MADS-box transcription factor family protein	AT1G24260	MA0563.1	0.854174	2203	2213	-	CCATTTTTTGT
CDF2	cycling DOF factor 2	AT5G39660	MA0973.1	0.890068	2242	2251	-	CTAAAAGGAT
PI	K-box region and MADS-box transcription factor family protein	AT5G20240	MA0559.1	0.809122	2193	2206	+	GCAAAAACAGACAA
CDF3	cycling DOF factor 3	AT3G47500	MA0974.1	0.895321	2162	2170	+	TTAAAGTTA
CDF3	cycling DOF factor 3	AT3G47500	MA0974.1	0.892421	2314	2322	+	CTAAAGTAA

[truncated: 2 more sheets: Table S10, Table S11]
